# Supplementary material for: Transcatheter Aortic Valve Replacement in Elderly Patients: Opportunities and Challenges
Source: J Cardiovasc Dev Dis. 2023 Jun 29;10(7):279. doi: 10.3390/jcdd10070279 (PMC10380827; doi:10.3390/jcdd10070279)
Supplement: Supplementary file 1 [file jcdd-10-00279-s001.zip]

Archive with 1 entries (1 files):
- jcdd-2394192-supplementary.pdf
